# Supplementary material for: The Effect of Interface Diffusion on Raman Spectra of Wurtzite Short-Period GaN/AlN Superlattices
Source: Nanomaterials (Basel). 2021 Sep 14;11(9):2396. doi: 10.3390/nano11092396 (PMC8464769; doi:10.3390/nano11092396)
Supplement: Supplementary file 1 [file nanomaterials-11-02396-s001.zip]

Archive with 1 entries (1 files):
- nanomaterials-1357744-supplementary.pdf
